# Supplementary material for: Child Death in a Resource-Limited Setting: A Simulation Case for Pediatric Residents to Prepare for Global Health Electives
Source: MedEdPORTAL. 2023 Sep 1;19:11341. doi: 10.15766/mep_2374-8265.11341 (PMC10471738; doi:10.15766/mep_2374-8265.11341)
Supplement: Supplementary file 1 — Simulation Case.docxSimulation Images.docxCritical Actions Checklist.docxDebriefing Materials.docxSurvey Instrument.docx [file mep_2374-8265.11341-s001.zip]

Archive with 6 entries (6 files):
- A. Simulation Case.docx
- B. Simulation Images.docx
- C. Critical Actions Checklist.docx
- D. Debriefing Materials.docx
- E. Survey Instrument.docx
- _Educational Summary Report_11341.pdf
